# Supplementary material for: Micro RNAs as a Diagnostic Marker between Glioma and Primary CNS Lymphoma: A Systematic Review
Source: Cancers (Basel). 2023 Jul 14;15(14):3628. doi: 10.3390/cancers15143628 (PMC10377645; doi:10.3390/cancers15143628)
Supplement: Supplementary file 1 [file cancers-15-03628-s001.zip]

Archive with 1 entries (1 files):
- cancers-2376803-supplementary.pdf
